# Supplementary material for: Postural stability of 5-year-old girls and boys with different body heights
Source: PLoS One. 2019 Dec 30;14(12):e0227119. doi: 10.1371/journal.pone.0227119 (PMC6936832; doi:10.1371/journal.pone.0227119)
Supplement: S1 File — (XLS) [file pone.0227119.s002.xls]

## Sheet: Arkusz1
Sex	Body height categories determined by the WHO	AoE, mm2	SP, mm	V, mm/sec	LoEAP, mm	LoEML, mm
Female	low-statured	961.1	409.7	14.27	41.44	29.53
Male	low-statured	1049	626.7	21.84	50.45	26.48
Male	low-statured	235.4	344.3	12	19.2	15.61
Male	low-statured	991.4	432.8	15.06	29.39	42.94
Female	low-statured	513.3	396.6	13.8	19.59	33.36
Male	low-statured	427.3	529.6	18.47	17.11	31.79
Male	low-statured	914.3	943.4	32.87	31.82	36.59
Male	low-statured	460.8	796.2	27.74	22.39	26.2
Female	low-statured	346.3	365.4	12.74	17.28	25.52
Female	low-statured	789.6	549.9	19.19	30.12	33.38
Male	normal-statured	962.9	635.7	22.2	42.29	28.99
Male	normal-statured	1542	731	25.47	51.18	38.36
Female	normal-statured	1253	666.4	23.21	48.73	32.75
Male	normal-statured	1184	661.2	23.04	52.24	28.87
Male	normal-statured	1288	1046	36.38	59.09	27.75
Male	normal-statured	256.5	330.5	11.53	21.32	15.32
Female	normal-statured	665	505.7	17.66	37.61	22.51
Female	normal-statured	330.4	388.4	13.54	24.19	17.39
Female	normal-statured	690	519.1	18.09	39.12	22.46
Female	normal-statured	1037	1049	35.98	50.51	26.14
Female	normal-statured	1156	591.3	20.63	41.88	35.16
Male	normal-statured	1927	682.6	23.8	54.15	45.3
Female	normal-statured	319.3	255.1	8.903	28.26	14.39
Male	normal-statured	1219	774	26.95	43.26	35.87
Female	normal-statured	819.3	593	20.68	35.95	29.02
Male	normal-statured	614.2	584.9	20.36	28.72	27.22
Male	normal-statured	947.9	777.5	27.03	45.68	26.42
Female	normal-statured	274.2	381.4	13.3	24.55	14.22
Female	normal-statured	1807	893	31.17	48.91	47.04
Male	normal-statured	672.9	424	14.76	33.34	25.69
Female	normal-statured	281.3	627.9	21.86	27.53	13.01
Female	normal-statured	645.6	644.7	22.37	40.27	20.41
Male	normal-statured	342.4	587.1	20.49	28.07	15.53
Male	normal-statured	621	776.5	27.07	40.47	19.53
Female	normal-statured	117.3	337.6	11.79	17.44	8.564
Male	normal-statured	820.6	529.2	18.45	40.73	25.65
Male	normal-statured	397.9	467	16.25	25.56	19.82
Male	normal-statured	653.1	491.7	17.08	32.41	25.65
Male	normal-statured	1808	730.8	25.45	49.42	46.58
Female	normal-statured	487	477.2	16.64	34.69	17.87
Male	normal-statured	286.3	372.1	12.95	21.7	16.8
Female	normal-statured	641.7	335.5	11.69	60.25	13.56
Female	normal-statured	294.2	661.1	23.08	26.57	14.1
Female	normal-statured	1099	755.9	26.35	43.93	31.84
Male	normal-statured	1519	622.2	21.69	52.22	37.03
Male	normal-statured	1521	747.3	26.07	60.07	32.24
Male	normal-statured	424.3	622.9	21.65	29.88	18.08
Male	normal-statured	217.7	676	23.58	22.64	12.25
Female	normal-statured	758.5	851.4	29.67	38.82	24.88
Male	normal-statured	627.4	470.9	16.39	39.84	20.05
Female	normal-statured	880.1	491.5	17.12	44.46	25.2
Female	normal-statured	1021	454.5	15.77	55.91	23.26
Male	normal-statured	1501	578.3	20.2	51.14	37.36
Male	normal-statured	683.7	496.5	17.02	39.91	21.81
Male	normal-statured	1065	641.6	22.23	46.38	29.24
Female	normal-statured	654.1	575.2	20.07	30.64	27.18
Male	normal-statured	699.3	978.1	33.42	39.57	22.5
Female	normal-statured	934.9	546.5	18.99	40.33	29.52
Female	normal-statured	1330	676.5	23.57	55.32	30.62
Male	normal-statured	1128	516.9	17.75	45.17	31.81
Male	normal-statured	209.6	304	10.6	22.87	11.67
Male	normal-statured	571.2	720.7	25.08	33.06	22
Male	normal-statured	2430	703.6	24.47	81.06	38.18
Male	normal-statured	1643	820	28.44	70.94	29.48
Female	normal-statured	732.2	947.6	32.98	43.72	21.32
Male	normal-statured	689.6	494.6	17.15	38.14	23.02
Female	normal-statured	602.2	510.6	17.82	37.09	20.67
Female	normal-statured	605.8	398.8	13.65	29.63	26.03
Male	normal-statured	408.8	620.4	21.64	28.27	18.41
Female	normal-statured	196.2	354.4	12.34	19.86	12.57
Male	normal-statured	624.5	560.2	19.45	33.94	23.42
Female	normal-statured	1328	523.9	18.27	51.71	32.71
Female	normal-statured	869.3	650.9	22.69	42.13	26.27
Male	normal-statured	76.78	177	6.126	15.88	6.156
Female	normal-statured	349.8	455.4	15.84	24.59	18.12
Male	normal-statured	697.5	548.6	18.76	33.63	26.41
Male	normal-statured	2176	879.1	30.14	55.37	50.03
Male	normal-statured	595	421.8	14.7	35.14	21.56
Female	normal-statured	487.5	441	15.34	28.73	21.61
Female	normal-statured	549.4	698.9	24.21	41.24	16.96
Female	normal-statured	673.8	686.2	23.5	33.93	25.29
Female	normal-statured	465.2	821	28.57	29.97	19.76
Female	normal-statured	1452	604.8	20.97	52.08	35.5
Male	normal-statured	1264	1032	36	42.9	37.51
Male	normal-statured	1147	579.3	20.16	53.19	27.46
Male	normal-statured	398.9	648.7	22.27	27.59	18.41
Male	normal-statured	498.9	816.4	28.01	31.06	20.45
Male	normal-statured	512.6	1060	36.41	27.55	23.69
Female	normal-statured	349.3	482.5	16.84	31.82	13.98
Female	normal-statured	740.6	543.5	18.97	43.51	21.67
Female	normal-statured	1540	818.7	28.45	48.56	40.39
Male	normal-statured	537.5	856.6	29.83	31.65	21.62
Male	normal-statured	620.5	638	22.26	29.61	26.68
Female	normal-statured	607.2	514.4	17.84	29.26	26.42
Female	normal-statured	909.5	546.4	19.07	41.94	27.61
Female	normal-statured	144.6	323.8	11.25	16.42	11.21
Male	normal-statured	676	448.5	15.65	34.86	24.69
Male	normal-statured	1111	359.2	12.52	51.58	27.41
Male	normal-statured	1407	814	28.31	43.7	40.99
Female	normal-statured	231.5	290.4	10.09	23.47	12.56
Female	normal-statured	176.3	586.2	20.41	21.65	10.37
Male	normal-statured	1543	556	19.38	56.72	34.64
Male	normal-statured	374.6	570.9	19.81	25.9	18.42
Male	normal-statured	954.5	559	19.49	44.18	27.51
Male	normal-statured	632.9	440.4	15.12	31.18	25.84
Female	normal-statured	608.9	505	17.59	44.92	17.26
Male	normal-statured	969.5	676	23.58	36.01	34.28
Female	normal-statured	448.7	304.1	10.43	36.88	15.49
Male	normal-statured	1328	1012	34.81	45.33	37.31
Male	normal-statured	1105	707.8	24.7	43.73	32.18
Male	normal-statured	1442	727.8	25.33	64.06	28.66
Male	normal-statured	379	484.9	16.9	24.79	19.46
Female	normal-statured	2231	605.6	21.09	64.93	43.75
Female	normal-statured	1144	624.2	21.05	48.61	29.97
Female	normal-statured	830.6	502.1	17.5	35.14	30.09
Male	normal-statured	1491	763.6	26.53	49.17	38.6
Female	normal-statured	1038	719.9	25.03	42.49	31.1
Female	normal-statured	908.7	614.5	21.41	43.49	26.61
Male	normal-statured	1404	1062	36.8	47.05	37.99
Female	normal-statured	1043	943.6	32.78	42.03	31.59
Female	normal-statured	1930	581.5	20.26	54.21	45.34
Female	normal-statured	1193	950.6	33.12	44.24	34.35
Male	normal-statured	1033	588.9	20.53	51.63	25.48
Female	normal-statured	270.2	285.7	9.91	22.97	14.98
Female	normal-statured	533.3	476.3	16.52	39.47	17.2
Male	normal-statured	623.8	371.1	12.91	47.42	16.75
Male	normal-statured	1536	949.1	33.09	55.61	35.17
Male	normal-statured	448.2	449.9	15.7	35.02	16.3
Male	normal-statured	642	752	26.16	41.16	19.86
Male	normal-statured	2326	1080	37.18	59.66	49.65
Male	normal-statured	639.8	492	17.15	39.66	20.54
Male	normal-statured	1044	706.7	24.53	40.53	32.79
Female	normal-statured	593.7	342.6	11.91	36.47	20.73
Male	normal-statured	634	568.7	19.84	38.03	21.23
Female	normal-statured	200.6	515.8	17.99	17.89	14.28
Female	normal-statured	1078	721.4	25.18	42.04	32.64
Male	normal-statured	1905	531.4	18.51	66.1	36.69
Male	normal-statured	352.3	387.8	13.47	30.39	14.76
Female	normal-statured	633.8	609.9	20.68	29.07	27.76
Female	normal-statured	1826	711.5	24.82	57.53	40.42
Female	normal-statured	669.3	409.4	14.26	38.18	22.32
Female	normal-statured	2497	942	32.71	47.63	66.74
Male	normal-statured	239.8	331	11.54	13.69	22.29
Male	normal-statured	1643	824.9	28.74	31.93	65.52
Male	normal-statured	1981	671	44.99	43.91	57.46
Male	normal-statured	1373	613.1	21.37	32.43	53.9
Female	normal-statured	246.4	409.6	14.3	12.72	24.66
Male	normal-statured	1106	630.1	21.98	24.37	57.81
Female	normal-statured	1624	809.8	28.18	35.59	58.11
Male	normal-statured	1120	711.3	24.77	30.82	46.29
Female	normal-statured	1204	960.7	33.47	34.66	44.24
Female	normal-statured	1027	510.6	17.79	29.6	44.18
Male	normal-statured	925.9	854.9	29.68	25.41	46.4
Female	normal-statured	804.4	476.1	16.59	28.6	35.81
Male	normal-statured	1082	480	16.76	28	49.21
Female	normal-statured	608.4	607.4	20.88	19.38	39.97
Female	normal-statured	721.3	644.8	22.43	23.68	38.79
Male	normal-statured	777.5	711.6	24.75	26.46	37.42
Female	normal-statured	861.7	561.3	19.56	26.41	41.54
Female	normal-statured	621.9	400.5	13.73	25.18	31.44
Male	normal-statured	1892	633.5	22.1	37.28	64.62
Female	normal-statured	868.9	468.3	16.31	32.69	33.85
Male	normal-statured	891.6	519.3	18.13	23.88	47.54
Male	normal-statured	1013	554.4	19.35	25.72	50.14
Female	normal-statured	662.4	924.4	32.17	25.38	33.23
Female	normal-statured	458.4	554.5	19.32	22.33	26.13
Male	normal-statured	1515	912.1	31.76	35.94	53.68
Female	normal-statured	1346	549.7	19.12	31.91	53.72
Female	normal-statured	528.5	479.3	16.71	23.18	29.03
Female	normal-statured	238.3	340.4	11.77	15.95	19.03
Male	normal-statured	1794	916.7	31.88	38.09	59.96
Female	normal-statured	1059	565	19.71	24.22	55.65
Female	normal-statured	600.7	518.1	18.06	24.09	31.76
Female	normal-statured	1822	965.6	32.79	38.49	60.29
Female	normal-statured	570.7	316	11	22.93	31.7
Male	normal-statured	623.6	410.9	14.3	20.58	38.58
Female	normal-statured	2058	846.8	29.49	37.43	70
Male	normal-statured	1721	773.4	26.93	42.71	51.32
Male	normal-statured	2014	899.4	31.26	39.79	64.45
Female	normal-statured	338.7	303.2	10.41	16.34	26.4
Male	normal-statured	2099	701.9	24.45	32.25	81.59
Female	normal-statured	383.7	338.8	11.8	20.22	24.16
Male	normal-statured	294.9	305.9	10.65	14.99	25.04
Male	normal-statured	762.5	732.2	25.56	26.95	36.03
Male	normal-statured	408.5	440.1	15.07	19.04	27.32
Male	normal-statured	872.3	652.5	22.77	28.89	38.44
Male	normal-statured	456.2	443.5	15.49	23.12	25.12
Female	normal-statured	386.2	475.4	16.58	16.36	30.05
Male	normal-statured	1098	364.1	12.68	24.45	57.19
Female	normal-statured	550.1	480.3	16.75	20.81	33.67
Male	normal-statured	887.9	579.5	20.07	20.37	55.51
Female	normal-statured	2050	674.9	23.46	48.2	54.15
Female	normal-statured	457.6	462.9	16.15	19.08	30.53
Male	normal-statured	608	673.4	23.02	22.14	34.96
Male	normal-statured	1794	836.9	29.18	40.73	56.09
Male	normal-statured	2526	662.2	23.03	50.07	64.24
Male	normal-statured	1615	573	19.94	35.82	57.4
Female	normal-statured	504.9	382.1	13.34	23.09	27.84
Female	normal-statured	450.1	294.2	10.23	18.47	31.02
Female	normal-statured	1676	703.5	24.56	32.15	66.37
Female	normal-statured	764.1	530.4	18.2	29.71	32.75
Male	normal-statured	512.5	357.1	12.46	16.3	40.04
Male	normal-statured	1102	1045	36.23	29.19	48.05
Male	normal-statured	2115	814	28.38	48.72	55.27
Female	normal-statured	2122	976.1	33.99	49.4	54.7
Male	normal-statured	458.2	412.9	14.39	21.83	26.72
Female	normal-statured	496.5	599.3	20.55	21.1	29.96
Male	normal-statured	1217	686	23.9	31.16	49.73
Male	normal-statured	1151	662.2	22.98	34.45	42.54
Female	normal-statured	1731	732.6	25.47	41.03	53.71
Female	normal-statured	440.1	384.2	13.34	15.74	35.6
Female	normal-statured	1632	455.9	15.88	31.46	66.03
Female	normal-statured	419.5	457.4	15.93	16.49	32.4
Male	normal-statured	686.9	440.1	15.1	23.49	37.23
Male	normal-statured	706.2	656.5	22.89	21.08	42.67
Female	normal-statured	1037	592.1	20.65	26.3	50.18
Female	normal-statured	1550	731.7	25.49	36.89	53.5
Male	normal-statured	1722	581.5	20.27	41.03	53.42
Male	normal-statured	1890	766.2	26.73	33.91	70.95
Male	normal-statured	1386	657.5	22.89	30.3	58.23
Male	normal-statured	911.3	588.3	20.3	28.56	40.63
Female	normal-statured	854.3	570.7	19.91	22.76	47.79
Female	normal-statured	941.4	735.6	25.24	29.14	41.13
Female	normal-statured	454.9	442.7	15.42	21.68	26.71
Female	normal-statured	978.9	295.9	10.3	31.51	39.55
Male	normal-statured	673.1	775.5	26.9	22.03	38.91
Female	normal-statured	956.6	343.6	11.97	24.11	50.52
Male	normal-statured	2171	1242	43.06	41.38	66.81
Female	normal-statured	1718	561.6	19.53	36.87	59.32
Male	normal-statured	1137	508.9	17.69	29.95	48.33
Female	normal-statured	2650	687.7	23.55	49.74	67.84
Female	normal-statured	571	652.6	22.72	18.36	39.61
Female	normal-statured	1371	583.4	20.34	33.9	51.5
Female	normal-statured	845.4	346.8	12.09	26.78	40.2
Female	normal-statured	1309	712.1	24.42	28.45	58.57
Female	normal-statured	1321	546.2	19.01	31.68	53.08
Male	normal-statured	423.7	419.2	14.61	20.05	26.91
Male	normal-statured	720.9	491.5	17.04	23.11	39.72
Female	normal-statured	2229	841.4	29.32	44.78	63.38
Male	normal-statured	180.8	473.2	16.48	12.84	17.92
Male	normal-statured	1047	668.2	23.32	31.26	42.64
Female	normal-statured	1045	702.9	24.51	28.74	46.31
Male	normal-statured	1374	873	30.31	34.59	50.57
Female	normal-statured	653.1	639.7	22.25	21.95	37.88
Male	normal-statured	711.2	488.2	16.98	26.5	34.17
Male	normal-statured	751	328.9	11.42	19.47	49.11
Female	normal-statured	905.4	671	23.27	24.33	47.39
Male	normal-statured	1024	645.5	22.48	29.24	44.61
Male	normal-statured	1558	1093	36.33	35.76	55.47
Female	normal-statured	954.3	621	21.68	27.13	44.79
Male	normal-statured	1308	891.8	31.09	29.38	56.67
Female	normal-statured	646.7	459.6	15.65	19.13	43.05
Female	normal-statured	1079	706.1	24.48	33.18	41.42
Male	normal-statured	447.4	892.9	30.44	22.17	25.69
Female	normal-statured	611.5	595.1	20.41	22.35	34.83
Female	normal-statured	301.6	405.3	14.07	17.01	22.58
Female	normal-statured	898	408.6	14.24	22.19	51.53
Male	normal-statured	1260	680.2	23.7	30.36	52.86
Male	normal-statured	870	522.9	18.23	20.96	52.84
Male	normal-statured	335.3	546.9	19.06	18.42	23.18
Female	normal-statured	1121	670	22.88	34.07	41.9
Male	normal-statured	455	541.5	18.87	20.24	28.63
Male	normal-statured	939.1	597.4	20.63	30.83	38.78
Male	normal-statured	1834	628.9	21.76	37.42	62.41
Female	normal-statured	634.4	430.8	14.98	19.58	41.25
Male	normal-statured	1755	1053	36.78	33.4	66.9
Female	normal-statured	466.1	490.9	17.04	18.55	31.99
Male	normal-statured	724.2	609.1	21.23	27.46	33.59
Male	normal-statured	786.2	414.6	14.46	18.73	53.45
Male	normal-statured	1503	625.9	21.86	29.17	65.6
Female	normal-statured	889.7	482.4	16.76	31.23	36.27
Female	normal-statured	1120	530.6	18.49	29.22	48.8
Male	tall-statured	2342	795.4	27.73	75.38	39.56
Male	tall-statured	507.5	464.6	16.19	37.3	17.32
Male	tall-statured	632.1	667.3	23.29	33.05	24.36
Male	tall-statured	1317	556.5	19.41	66.39	25.26
Female	tall-statured	459.1	691.2	24.08	35.2	16.61
Male	tall-statured	588.1	521	18.12	36.62	20.44
Male	tall-statured	415.6	389.6	13.56	30.12	17.57
Female	tall-statured	319.5	340.4	11.84	23.65	17.2
Female	tall-statured	264.9	414.7	14.32	20.13	16.75
Male	tall-statured	287.7	383.6	13.32	21.64	16.92
Female	tall-statured	1988	629	21.93	57.96	43.67
Male	tall-statured	592.9	324.8	11.29	37.61	20.07
Male	tall-statured	976.3	617.3	21.55	49.86	24.93
Female	tall-statured	458.9	880	30.15	28.41	20.56
Male	tall-statured	1656	885.8	30.83	54.97	38.36
Male	tall-statured	1203	779	27.16	46.34	33.06
Female	tall-statured	216.5	292.3	10.18	28.14	9.794
Female	tall-statured	881.2	587.6	20.46	39.76	28.22
Female	tall-statured	607.1	559.8	19.51	31.97	24.18
Male	tall-statured	489.9	436.2	15.17	28.81	21.65
Female	tall-statured	273.6	561.3	19.57	22.5	15.48
Female	tall-statured	266.8	201.1	7.015	27.53	12.34
Female	tall-statured	783.5	314.4	10.91	55.85	17.86
Female	tall-statured	1430	539.3	18.77	53.46	34.07
Female	tall-statured	400.7	463.7	16.14	29.97	17.03
Female	tall-statured	273.3	355.7	12.19	23.75	14.65
Male	tall-statured	631.1	422	14.68	30.13	26.67
Male	tall-statured	245.3	208.3	7.157	26.82	11.65
Female	tall-statured	1524	641.9	22.38	52.69	36.82
Female	tall-statured	133.8	278.6	9.689	16.26	10.48
Female	tall-statured	550	281.9	9.798	32.33	21.66
Female	tall-statured	1043	752.8	25.81	60.66	21.89
Male	tall-statured	896.9	735.6	25.6	35.08	32.56
Female	tall-statured	358.4	388.2	13.47	25.56	17.85
Female	tall-statured	671.6	550.7	18.82	31.17	27.44
Female	tall-statured	357.3	318.6	11.11	26.36	17.25
Female	tall-statured	837.4	603.8	21.09	37.84	28.18
Female	tall-statured	989.6	422.5	14.74	38.08	33.09
Male	tall-statured	944.8	584.5	20.27	45.44	26.47
Male	tall-statured	986.9	466.4	16.22	45.02	27.91
Female	tall-statured	312.1	584	20.36	23.9	16.63
Female	tall-statured	283.9	391	13.65	22.5	16.07
Female	tall-statured	978.7	513.1	17.88	48.34	25.78
Female	tall-statured	415.7	384.1	13.34	25.04	21.13
Male	tall-statured	1091	737.2	25.72	38.4	36.19
Male	tall-statured	1245	835.9	29.11	44.4	35.72
Female	tall-statured	618.2	400.6	13.88	33.96	23.18
Male	tall-statured	379.6	361.4	12.57	22.6	21.38
Male	tall-statured	497.6	764.2	26.22	35.18	18.01
Female	tall-statured	1259	560.7	19.14	53.32	30.06
Male	tall-statured	870.4	530	18.48	34.92	31.74
Female	tall-statured	1542	715.9	24.53	55.51	35.37
Female	tall-statured	929.6	586.2	20.4	40.94	28.91
Female	tall-statured	1012	463.8	16.18	41.91	30.75
Female	tall-statured	603.4	421.1	14.67	31.03	24.76
Female	tall-statured	231.5	400	13.64	19.55	15.07
Female	tall-statured	745.9	536.9	18.71	42.33	22.44
Male	tall-statured	1332	733.5	25.21	51.45	32.96
Male	tall-statured	417.9	469.4	16.37	23.79	22.36
Female	tall-statured	523.1	339.8	11.84	32.66	20.39
Female	tall-statured	686.6	467.7	16.33	34	25.71
Female	tall-statured	646.1	841.3	28.86	35.76	23.01
Male	tall-statured	1305	683.4	23.85	44.87	37.04
Male	tall-statured	584.6	490.9	16.83	29.75	25.03
Male	tall-statured	648.4	392.9	13.72	55.94	14.76
Female	tall-statured	632.2	283.2	9.868	38.08	21.14
Male	tall-statured	338.4	465	16.23	21.16	20.36
Male	tall-statured	726.9	696	24.32	31.41	29.46
Male	tall-statured	1160	571.9	19.89	41.35	35.72
Female	tall-statured	1513	469.7	16.38	67.27	28.64
Male	tall-statured	1441	867.4	30.14	59.6	30.78
Male	tall-statured	1481	931.8	32.37	54.76	34.45
Female	tall-statured	1085	1090	37.4	42.87	32.21
Male	tall-statured	781.5	593.7	20.32	42.43	23.45
Male	tall-statured	2809	571.9	19.95	81.59	32.07
Female	tall-statured	220.7	658.5	22.9	19.71	14.25
Male	tall-statured	1636	725.8	25.2	54.78	38.02
Female	tall-statured	931.7	668	23.26	41.53	28.56
Male	tall-statured	876.4	502.3	17.4	38.25	29.17
Male	tall-statured	1343	678.5	23.66	31.69	53.98
Female	tall-statured	678.6	570.8	19.87	26.95	32.06
Male	tall-statured	558.8	805.2	28.07	25.68	27.7
Male	tall-statured	1348	682.6	23.81	36	47.67
Female	tall-statured	1073	389.4	13.57	27.9	48.97
Female	tall-statured	2183	403.3	14.08	41.82	66.48
Female	tall-statured	662.3	612.4	21.33	20.05	42.07
Male	tall-statured	758.7	517.7	18.06	23.99	40.27
Female	tall-statured	416.2	678.9	23.63	18.52	28.62
Male	tall-statured	612.9	1075	37.43	23.33	33.45
Female	tall-statured	775.4	693.3	24.14	29.57	33.39
Male	tall-statured	1994	723.8	25.22	43.55	58.3
Male	tall-statured	2255	652.2	22.72	45.01	63.78
Male	tall-statured	389.1	400.8	13.95	16.41	30.18
Male	tall-statured	388.5	480.6	16.76	17.1	28.92
Male	tall-statured	2241	642	22.36	33.94	81.59
Female	tall-statured	692.8	595.5	20.71	26.6	33.16
Male	tall-statured	419.6	337.7	11.79	21.22	25.17
Female	tall-statured	417.1	477.7	16.64	19.43	27.33
Male	tall-statured	1317	602.1	20.9	36.28	46.22
Female	tall-statured	1544	468	16.28	39.36	49.94
Female	tall-statured	961.9	487.8	16.57	15.55	78.75
Male	tall-statured	400.1	407.1	14.18	17.51	29.1
Male	tall-statured	2544	966.5	33.76	48.56	66.69
Male	tall-statured	2054	484.4	16.6	38.35	68.21
Female	tall-statured	578.9	349.6	11.95	23.66	31.15
Male	tall-statured	1129	671	23.37	29.87	48.13
Male	tall-statured	1909	576.2	20.1	41.43	58.66
Female	tall-statured	681.5	964.7	33.57	25.44	34.11
Male	tall-statured	1358	756.2	25.99	35.24	49.07
Male	tall-statured	1780	735.7	25.63	36.83	61.54
Male	tall-statured	512.2	495	17.26	21.98	29.68
Male	tall-statured	605.9	517.7	18.04	23.59	32.7
Male	tall-statured	1512	675.8	23.45	40.29	47.8
Female	tall-statured	759.8	361.3	12.58	25.7	37.64
Male	tall-statured	1860	511.1	17.83	42.57	55.61
Male	tall-statured	1534	979.3	34.12	37.75	51.73
Female	tall-statured	413	381.5	13.31	18.9	27.83
Male	tall-statured	1792	1061	36.92	40.53	56.28
Female	tall-statured	1196	578.5	20.12	36.71	41.49
Male	tall-statured	821.3	548.5	19.12	25.11	41.65
Female	tall-statured	561.6	317	11.03	23.41	30.54
Male	tall-statured	408.7	278.9	9.717	13.23	39.34
Male	tall-statured	945.3	749.9	26.13	31.71	37.96
Male	tall-statured	767.1	507.3	17.69	25.51	38.28
Male	tall-statured	2079	794.1	27.67	36.64	72.24
Male	tall-statured	858.2	725.4	25.3	32.34	33.79
Male	tall-statured	1607	497.3	17.33	31.01	65.99
Male	tall-statured	1382	640.1	22.3	32.21	54.62
Male	tall-statured	1532	557.2	19.23	35.65	54.73
Female	tall-statured	515.4	667.1	23.23	23.26	28.22
Male	tall-statured	2392	895.7	31.23	40.78	74.67
Male	tall-statured	1636	805.6	27.94	41.08	50.69
Male	tall-statured	1460	702.7	24.41	36.29	51.23
Female	tall-statured	1024	545.6	19.03	31.05	41.98
Male	tall-statured	856.9	504.6	17.51	24.59	44.37
Male	tall-statured	976.9	451	15.73	31.99	38.88
Female	tall-statured	568.8	381.1	13.29	20.05	36.12
Male	tall-statured	862	650.9	22.69	24.56	44.7
Male	tall-statured	956.6	436.5	15.2	28.81	42.27
Male	tall-statured	1071	685.6	23.83	26.46	51.55
Male	tall-statured	3149	503.2	17.47	39.18	81.59
Male	tall-statured	1072	716.4	24.95	33.35	40.93
Male	tall-statured	339.3	390.1	13.37	14.9	28.99
Male	tall-statured	934.3	440	15.32	22.04	53.96
Female	tall-statured	1317	573.8	19.72	33.01	50.81
Female	tall-statured	860.7	685.1	23.54	22.49	48.73
Female	tall-statured	1180	503	17.56	30.58	49.13
Female	tall-statured	1249	798.6	27.88	36.35	43.76
Male	tall-statured	1103	559.3	19.5	33.25	42.24
Male	tall-statured	725.4	602.6	20.71	23.9	38.65
Male	tall-statured	2212	742.4	25.85	39.74	70.85
Female	tall-statured	543.2	394.3	13.75	21.24	32.57
Male	tall-statured	661.6	392.4	13.67	26.21	32.14
Male	tall-statured	1584	698.6	24.34	28.1	71.75
Female	tall-statured	1737	429.2	14.93	22.7	81.59
Male	tall-statured	1353	649.2	22.64	36.78	46.84
Male	tall-statured	1108	456.8	15.9	33.49	42.13
Female	tall-statured	1829	567.4	19.76	35.81	65.01
Male	tall-statured	1726	1179	40.9	37.6	58.45
Male	tall-statured	2531	900.8	31.37	43.68	73.77
Male	tall-statured	932.7	634.3	22.14	32.72	36.29
Male	tall-statured	1496	923.9	32.17	33.75	56.44
Male	tall-statured	1021	576.8	20.11	28.19	46.1
